# Supplementary material for: Strategic decision making about travel during disease outbreaks: a game theoretical approach
Source: J R Soc Interface. 2018 Sep 12;15(146):20180515. doi: 10.1098/rsif.2018.0515 (PMC6170783; doi:10.1098/rsif.2018.0515)
Supplement: Data [file rsif20180515supp2.csv]

index	Date	cases
1	05-03-03	3
2	06-03-03	0
3	07-03-03	1
4	08-03-03	3
5	09-03-03	0
6	10-03-03	1
7	11-03-03	1
8	12-03-03	5
9	13-03-03	1
10	14-03-03	0
11	15-03-03	1
12	16-03-03	1
13	17-03-03	0
14	18-03-03	0
15	19-03-03	4
16	20-03-03	1
17	21-03-03	3
18	22-03-03	7
19	23-03-03	3
20	24-03-03	4
21	25-03-03	3
22	26-03-03	9
23	27-03-03	9
24	28-03-03	10
25	29-03-03	9
26	30-03-03	5
27	31-03-03	10
28	01-04-03	15
29	02-04-03	9
30	03-04-03	11
31	04-04-03	9
32	05-04-03	21
33	06-04-03	13
34	07-04-03	24
35	08-04-03	22
36	09-04-03	22
37	10-04-03	22
38	11-04-03	18
39	12-04-03	16
40	13-04-03	18
41	14-04-03	26
42	15-04-03	44
43	16-04-03	33
44	17-04-03	58
45	18-04-03	67
46	19-04-03	77
47	20-04-03	58
48	21-04-03	107
49	22-04-03	113
50	23-04-03	116
51	24-04-03	103
52	25-04-03	173
53	26-04-03	96
54	27-04-03	86
55	28-04-03	98
56	29-04-03	101
57	30-04-03	96
58	01-05-03	90
59	02-05-03	77
60	03-05-03	55
61	04-05-03	56
62	05-05-03	45
63	06-05-03	41
64	07-05-03	27
65	08-05-03	22
66	09-05-03	35
67	10-05-03	19
68	11-05-03	22
69	12-05-03	24
70	13-05-03	13
71	14-05-03	19
72	15-05-03	15
73	16-05-03	16
74	17-05-03	15
75	18-05-03	9
76	19-05-03	1
77	20-05-03	3
78	21-05-03	5
79	22-05-03	2
80	23-05-03	3
81	24-05-03	2
82	25-05-03	4
83	26-05-03	1
84	27-05-03	2
85	28-05-03	0
86	29-05-03	1
